# Supplementary material for: Impact of Low Voltage Threshold Adjustment on Activation Mapping Interpretation for Atrial Tachycardia in Low-Voltage Left Atrium
Source: Rev Cardiovasc Med. 2023 Nov 24;24(11):329. doi: 10.31083/j.rcm2411329 (PMC11272877; doi:10.31083/j.rcm2411329)
Supplement: Supplementary file 1 [file 2153-8174-24-11-329-s1.zip]

Archive with 17 entries (17 files):
- Supplementary video9 Type 2-0.03mV.mp4
- Supplementary video10 Type 2-0.01mV.mp4
- Supplementary video11 Type 3-0.03mV.mp4
- Supplementary video12 Type 3-0.01mV.mp4
- Supplementary video13 Type 4.1-0.03mV.mp4
- Supplementary video14 Type 4.1-0.01mV.mp4
- Supplementary video15 Type4.2-0.03mV.mp4
- Supplementary video16 Type 4.2-0.01mV.mp4
- Supplementary material.pdf
- Supplementary video1 Type1.1-0.03mV.mp4
- Supplementary video2 Type 1.1-0.01mV.mp4
- Supplementary video3 Type 1.2-0.03mV.mp4
- Supplementary video4 Type 1.2-0.01mV.mp4
- Supplementary video5 Type 1.3-0.03mV.mp4
- Supplementary video6 Type 1.3-0.01mV.mp4
- Supplementary video7 Type 1.4-0.03mV.mp4
- Supplementary video8 Type 1.4-0.01mV.mp4
